# Supplementary material for: Water-Absorbing Bioadhesive Poly(Acrylic Acid)/Polyvinylpyrrolidone Complex Sponge for Hemostatic Agents
Source: Bioengineering (Basel). 2022 Dec 2;9(12):755. doi: 10.3390/bioengineering9120755 (PMC9774169; doi:10.3390/bioengineering9120755)
Supplement: Supplementary file 1 [file bioengineering-09-00755-s001.zip]

Archive with 1 entries (1 files):
- bioengineering-2028163-SI.pdf
